# Supplementary material for: A Guide to Basic Statistics for Educational Research
Source: MedEdPORTAL. 2021 Oct 4;17:11187. doi: 10.15766/mep_2374-8265.11187 (PMC8488064; doi:10.15766/mep_2374-8265.11187)
Supplement: Supplementary file 1 — Guide to Basic Statistics for Educational Research.mp4Educational Examples Worksheet.docEducational Examples Answer Sheet.docSession Evaluation.docxFacilitator Guide.docx [file mep_2374-8265.11187-s001.zip]

Archive with 6 entries (6 files):
- B. Educational Examples Worksheet.doc
- C. Educational Examples Answer Sheet.doc
- D. Session Evaluation.docx
- E. Facilitator Guide.docx
- A. Guide to Basic Statistics for Educational Research.mp4
- Educational_Summary_Report_11187.pdf
